# Supplementary material for: Observation of bulk quadrupole in topological heat transport
Source: Nat Commun. 2023 Jun 5;14:3252. doi: 10.1038/s41467-023-39117-w (PMC10241824; doi:10.1038/s41467-023-39117-w)
Supplement: Supplementary file 3 — Source Data [file 41467_2023_39117_MOESM3_ESM.zip]

Archive with 5 entries (4 files):
- Source data/
- Source data/Fig. 1.xlsx
- Source data/Fig. 2.xlsx
- Source data/Fig. 3.xlsx
- Source data/Fig. 4.xlsx
