# Supplementary material for: Observation of bulk quadrupole in topological heat transport
Source: Nat Commun. 2023 Jun 5;14:3252. doi: 10.1038/s41467-023-39117-w (PMC10241824; doi:10.1038/s41467-023-39117-w)
Supplement: Supplementary file 3 — Source Data [file 41467_2023_39117_MOESM3_ESM.zip › Source data/Fig. 2.xlsx]

## Sheet: Fig. 2b
3.10605	2.38628
3.10596	2.30624
3.10588	2.35144
3.10582	2.39111
4.08731	2.82392
4.04549	2.62726
4.07756	2.76177
4.03548	2.56598
4.06055	2.67618
4.06117	2.58952
3.99455	2.47547
3.99209	2.35693
4.01434	2.56614
4.01063	2.64398
4.0626	2.56108
4.04352	2.69049
4.01157	2.60316
3.99946	2.78075
4.02424	2.80856
4.07135	2.67627
4.08099	2.57577
4.08436	2.51137
4.06204	2.46582
2.25539	1.92222
2.23474	1.9441
2.22636	2.03699
2.21188	2.14937
2.22722	2.2099
2.22703	2.16606
2.22826	2.16199
2.24198	2.06026
2.22933	1.96046
2.22304	2.15534
2.20545	2.11282
2.19932	1.95562
2.21052	2.12736
2.20884	1.98507
2.19255	2.00461
2.2347	2.03513
2.22409	1.98548
2.23386	1.89762
4.87019	2.42357
4.83481	2.32737
4.97152	2.79184
4.95678	2.38655
4.77309	2.1991
4.93375	2.56127
4.90649	2.58823
4.87994	2.35718
4.89039	2.23906
4.85314	2.09353
4.87084	2.14843
4.94088	2.54621
4.72424	2.10762
4.82532	1.98914
4.91946	2.46692
4.93324	2.46878
4.97179	2.64001
4.95593	2.82614
1.33497	2.79686
1.34956	2.7497
1.3643	2.68778
1.39274	2.6163
1.40871	2.54255
1.42009	2.45246
1.44053	2.32281
1.43106	2.19671
4.82524	2.65927
4.80284	2.67136
1.49424	2.04348
1.44161	2.13226
1.40546	2.28282
1.38116	2.38188
1.36495	2.48029
1.35462	2.57804
4.92917	2.87522
1.34541	2.72091
1.33653	2.72265
1.32754	2.69607
1.3184	2.70126
1.46742	2.14049
1.48316	1.94446
1.52823	2.16178
